# Supplementary material for: Antimicrobial Activity of Some Medicinal Herbs to the Treatment of Cutaneous and Mucocutaneous Infections: Preliminary Research
Source: Microorganisms. 2023 Jan 20;11(2):272. doi: 10.3390/microorganisms11020272 (PMC9962950; doi:10.3390/microorganisms11020272)
Supplement: Supplementary file 1 [file microorganisms-11-00272-s001.zip]

Archive with 1 entries (1 files):
- microorganisms-2116519-supplementary.pdf
